# Supplementary material for: Penisimplicins A and B: Novel Polyketide–Peptide Hybrid Alkaloids from the Fungus Penicillium simplicissimum JXCC5
Source: Molecules. 2024 Jan 27;29(3):613. doi: 10.3390/molecules29030613 (PMC10856265; doi:10.3390/molecules29030613)
Supplement: Supplementary file 1 [file molecules-29-00613-s001.zip]

Archive with 1 entries (1 files):
- molecules-2724376-supplementary.pdf
